# Supplementary material for: Design, implementation, and operation of a rapid, robust named entity recognition web service
Source: J Cheminform. 2019 Mar 8;11:19. doi: 10.1186/s13321-019-0344-9 (PMC6419787; doi:10.1186/s13321-019-0344-9)
Supplement: Supplementary file 1 — Additional file 1. Supplementary tables with detailed performance evaluation data. [file 13321_2019_344_MOESM1_ESM.xlsx]

## Sheet: Supplementary table 1
Patents	Sample A1	Sample A2	Sample A3	Sample A4	Sample A5	Sample B1	Sample B2	Sample B3	Sample B4	Sample B5	Sample C1	Sample C2	Sample C3	Sample C4	Sample C5	Sample D1	Sample D2	Sample D3	Sample D4	Sample D5	Average	Stddev
1	1.129	0.954	0.363	1.096	1.18	1.064	0.993	0.838	0.6	0.295	0.357	1.121	1.076	0.511	0.545	0.434	0.985	1.157	0.972	1.16	0.8415	0.316455
10	1.008	1.278	0.613	1.121	0.922	0.511	0.78	1.037	0.709	0.702	0.87	0.611	0.267	0.945	0.714	0.766	0.608	1.255	1.114	0.831	0.8331	0.257359
100	1.41	1.266	1.519	1.805	1.743	1.329	1.709	1.311	1.621	1.54	1.817	1.116	1.131	1.673	1.131	1.215	1.611	1.769	1.812	0.985	1.47565	0.272125
1000	5.966	6.434	6.403	6.049	6.471	6.677	5.741	5.65	5.699	6.043	6.747	5.6	5.924	5.795	5.851	5.392	5.783	6.192	6.114	5.92	6.02255	0.367594
5000	27.146	27.718	28.378	27.353	26.686	27.622	25.224	25.976	27.823	25.405	25.504	25.576	25.587	25.905	27.701	26.924	25.544	29.262	26.264	25.868	26.6733	1.15516
Abstracts	Sample A1	Sample A2	Sample A3	Sample A4	Sample A5	Sample B1	Sample B2	Sample B3	Sample B4	Sample B5	Sample C1	Sample C2	Sample C3	Sample C4	Sample C5	Sample D1	Sample D2	Sample D3	Sample D4	Sample D5	Average	Stddev
1	1.121	0.598	1.314	0.419	1.256	0.253	1.07	1.158	0.77	1.143	0.566	0.418	1.121	0.763	0.606	1.084	1.114	0.532	1.014	1.081	0.87005	0.324474
10	0.854	1.082	1.109	1.48	0.827	0.787	1.304	1.114	0.886	0.971	0.841	1.045	0.788	0.787	0.591	0.461	0.536	1.404	1.371	1.386	0.9812	0.298978
100	2.238	2.048	2.167	1.649	1.899	2.22	1.938	2.188	2.284	2.171	2.101	1.561	1.474	1.822	1.545	1.839	2.013	1.416	1.587	1.651	1.89055	0.286169
1000	11.771	10.135	10.595	11.043	10.954	10.263	10.714	11.986	11.928	11.581	12.002	12.305	12.317	11.605	11.575	11.04	11.965	11.068	11.025	10.421	11.3147	0.678154
5000	48.479	50.17	48.142	48.729	50.83	49.587	53.644	49.857	53.191	55.639	55.573	56.607	57.906	52.268	52.169	51.944	50.36	53.443	52.568	52.525	52.1816	2.75455

## Sheet: Supplementary table 2
Patents	Sample A1	Sample A2	Sample A3	Sample A4	Sample A5	Sample B1	Sample B2	Sample B3	Sample B4	Sample B5	Sample C1	Sample C2	Sample C3	Sample C4	Sample C5	Sample D1	Sample D2	Sample D3	Sample D4	Sample D5	Average	Stddev
1	0.893	0.674	1.269	0.745	0.628	1.091	1	0.514	0.548	0.653	0.757	1.184	0.551	1.154	0.631	0.816	0.933	1.175	0.808	0.75	0.8387	0.23676
10	1.48	0.758	1.262	0.617	0.658	0.476	1.069	0.831	1.092	1.422	0.324	1.103	0.346	0.342	0.67	1.399	0.544	1.058	1.067	0.809	0.86635	0.370426
100	1.43	1.461	1.925	1.24	1.922	1.25	1.317	1.403	2.184	1.563	1.181	1.343	1.205	1.12	1.51	1.707	2.098	1.269	2.07	1.184	1.5191	0.343294
1000	8.291	8.754	9.756	9.912	9.625	8.676	8.811	8.343	8.847	9.134	8.371	8.604	8.836	9.298	8.762	8.906	9.351	8.662	8.442	8.431	8.8906	0.477805
5000	40.926	40.323	41.122	43.644	42.235	40.16	40.185	39.7	41.741	40.746	39.934	41.286	42.087	40.881	40.49	39.141	40.172	40.312	40.618	40.975	40.8339	1.01441
Abstracts	Sample A1	Sample A2	Sample A3	Sample A4	Sample A5	Sample B1	Sample B2	Sample B3	Sample B4	Sample B5	Sample C1	Sample C2	Sample C3	Sample C4	Sample C5	Sample D1	Sample D2	Sample D3	Sample D4	Sample D5	Average	Stddev
1	1.585	1.23	0.57	0.567	0.541	1.117	0.346	0.577	0.818	0.316	0.747	0.655	1.201	0.902	1.024	0.614	0.432	0.784	0.306	0.723	0.75275	0.33928
10	0.9815	1.47	1.133	1.414	1.094	1.774	0.964	1.209	0.692	1.189	0.822	0.875	0.861	1.054	1.339	1.277	0.824	1.215	0.665	1.161	1.10068	0.277928
100	2.555	2.005	2.142	2.688	2.021	2.74	2.715	2.464	2.189	1.729	2.179	1.84	2.051	2.15	2.666	2.712	2.259	2.242	2.593	2.768	2.3354	0.327332
1000	14.843	15.472	15.031	15.411	15.211	15.95	15.477	15.1	14.861	14.435	15.538	14.389	14.853	15.456	14.454	15.987	15.353	15.579	15.654	15.613	15.2333	0.47458
5000	74.029	71.961	72.373	71.96	73.296	73.605	73.529	73.35	72.34	73.186	74.803	70.304	70.43	71.679	70.09	78.198	72.703	71.952	71.372	73.482	72.7321	1.80539
